# Supplementary material for: Telomere length in offspring is determined by mitochondrial-nuclear communication at fertilization
Source: Nat Commun. 2025 Mar 14;16:2527. doi: 10.1038/s41467-025-57794-7 (PMC11909127; doi:10.1038/s41467-025-57794-7)
Supplement: Supplementary file 4 — Source Data [file 41467_2025_57794_MOESM4_ESM.xlsx]

## Sheet: Figure 1
Figure 1b	MII	2C	4C	8C	Blast		Figure 1c	TE	ICM		Figure 1e	D5	D6		Figure 1g	0.05	0.2		Figure 1h	5% morula	5% ICM	20% morula	20% ICM		Figure 1i	0.05	0.2		Figure 1j	0.05	0.2
Telomere length	0.1278	0.738681	1.27438	1.4351	1.12248		Telomere length	1.78017	0.711186		Telomere length	0.58765	0.77256		Telomere length	0.218684	0.251424		Telomere length	0.663899	0.827585	0.63072	0.681936		Telomere length	0.58765	0.412789		TTAGGG intensity	0.217877	0.357443
	0.118226	0.251372	0.439718	1.51818	2.59494			0.880737	1.06358			0.560427	0.453364			0.171642	0.419263			0.569257	1.08317	0.593672	0.339599			0.560427	0.271773			0.200691	0.497244
	0.01889	0.574071	0.791245	1.30285	3.27711			0.773539	0.882535			0.660646	0.489684			0.164241	0.267763			0.88042	0.649259	0.465492	0.45836			0.660646	0.519888			0.387274	0.363802
	0.032517	0.47409	0.439396	0.525932	4.48551			0.702747	1.44889			0.615167	0.239847			0.228169	0.169761			0.535035	0.686527	0.479261	0.690953			0.615167	0.378229			0.200386	0.189349
	0.081709	0.940932	0.821979	1.4675	2.66805			0.862805	0.55434			0.759497	0.309023			0.326686	0.173535			0.465618	0.937355	0.540458	0.704781			0.759497	0.814031			0.279516	0.196047
	0.110415	1.51334	1.14365	1.2216	7.11508			0.484603	2.0979			0.637708	0.973157			0.151298	0.284353			0.474295	0.807759	0.349864	0.494898			0.637708	0.290513			0.205219	0.362716
	0.027972	0.776694	1.56789	1.48624	5.66605			1.87536	0.993062			0.634804	0.535035			0.266039	0.178791			0.425781	0.950026	0.492908	0.597966			0.634804	0.186878			0.290886	0.175328
	0.014262	1.63302	0.476681	2.91639	2.98534			1.17335	5.13492			0.686802	0.2273			0.35937	0.581006			0.630324	0.454275	0.740392	0.691527			0.686802	0.395087			0.194055	0.167209
	0.02254	0.854829	1.05761	1.26681	4.6752			1.03392	2.19064			0.491917	1.04713			0.214839	0.348444			0.693282	0.612353	0.57718	0.62115			0.491917	0.366034			0.296354	0.227861
	0.030954	1.04224	1.78258	0.923045	2.5732			0.664639	2.37133			0.732018	0.502906			0.282103	0.085429			0.639441	0.633965	0.341032	0.767291			0.732018	0.304329			0.207882	0.325875
	0.102842	0.368526	0.762077	1.14593	3.00555			0.768114	1.56466			0.776496	0.968779			0.121273	0.240029			0.758218	0.606248	0.937808	0.548159			0.776496	0.577566			0.214685	0.402054
	0.059333	1.73418	0.455441	0.445051	4.65633			0.401026	0.154736			0.943881	0.359922			0.271888	0.366047			0.599261	0.663201	0.726332	0.572565			0.943881	0.327472			0.19492	0.454102
	0.125159	0.557128	0.963102	0.894982	3.19153			0.443408	0.768205			0.861884	0.341724			0.346198	0.379658			0.483792	0.628517	0.492723	0.616344			0.861884	0.463202			0.179236	0.276085
	0.043617	1.16283	1.6769	0.547727	2.90562			0.431074	0.617657			0.495818	1.20187			0.258242	0.319603			0.354276	0.612639	0.0774625	0.556586			0.495818	0.522049			0.22537	0.24157
	0.240533	1.72141	0.927553	1.55888	2.18241			0.424797	0.46442			0.66704	0.655			0.332846	0.274005			0.305438	0.517151	0.455148	0.36828			0.66704	0.340018			0.346078	0.39908
	0.06899	0.892691	2.86963	2.22446	0.745346			0.466243	1.2048			0.538461	0.705719			0.251945	0.252371			0.444111	0.569499	0.362648	0.571569			0.538461	0.430706			0.271144	0.330594
	0.132862	0.865081	1.33044	2.10702	0.786562			1.25977	1.55708				0.559144			0.242543	0.295368			0.252823	0.923899	0.522826	0.133773			0.47898	0.617308			0.293374	0.456404
	0.023441	0.810458	1.26896	4.04528	1.5132			0.437054	0.925504				0.465927			0.253573	0.513205			0.511502	1.26764	0.310498	0.631964			0.445792	0.959832			0.387784	0.440317
	0.038036	1.20724	0.91058	2.28544	5.89101			0.936507	0.709413				0.428193			0.17905	0.200191			0.380187	0.912333	0.438852	0.477957			0.38389	0.523542			0.327675	0.238237
	0.089123	1.09452	1.43912	2.85409	1.36793			0.951603	1.32802				0.248193			0.151799	0.336614			0.622117	0.510483	0.344339	0.549213			0.827402	0.559152			0.283099	0.365875
	0.182036	0.375059	1.63664	1.839	1.73571			0.890231	0.72269				0.588199			0.250488	0.417496			0.550658	0.705371	0.378685	0.869977			0.533188	0.241495			0.283542	0.212296
	0.155122	1.33349	1.01895	0.970824	2.19066			0.744672	2.3335							0.483608	0.33241			0.420745	0.4663	0.215953	0.476978			0.315249	0.594398			0.308014	0.358088
	0.05695	0.964575	1.25664	0.954531	2.41867			1.23438	1.03543							0.234133	0.290509			0.678905	0.697818	0.449105	0.529128			0.596575	0.445181			0.202022	0.585938
	0.055098	0.987921	0.607713	1.19731	2.65838			0.520237	1.67601							0.276023	0.329497			0.756855	0.434718	0.120987	0.709718			0.660372	0.499869			0.174305	0.290393
	0.07259	0.562695	0.882381	0.763926	8.07509			2.11019	0.583715							0.188469	0.244027				0.423925	0.418058	0.602007			1.10092	0.501206			0.273324	0.283919
	0.28382	0.333023	0.491326	0.679617	6.07898			1.48714	1.78556							0.302269	0.297532						0.726882			0.876942	0.520873			0.320994	0.360741
	0.3782	0.284208	0.515512	0.304651	2.88282			0.938841	1.19948							0.278353	0.226048						0.48816			0.511131	0.528941			0.246311	0.224363
	0.172297	1.24584	1.08447	0.324759	3.71762			1.29865	1.13837							0.335813	0.440931						0.493706			0.43878	0.526027			0.328775	0.586945
	0.121442	0.285996	0.19594	0.474232	2.78376			0.99535	2.0401							0.199961	0.226831									0.820054	0.373147			0.316972	0.300013
	0.055094	0.440394	0.984358	0.374138	1.56944			1.47187	2.65921							0.415416	0.337486									0.451395	0.523862			0.333411	0.187342
	0.174705	0.383526	0.152167	0.22792	0.572682			1.69326	2.97614							0.577052	0.176501									0.901044	0.351133			0.176117	0.227239
	0.272297	0.319699	0.299139	3.36902	2.90251			1.86369	1.74549							0.278942	0.213762									0.700451	0.477257			0.224951	0.159586
	0.081287	0.251296	0.203708	0.275312	2.62675			0.774433	1.35072							0.193009	0.265957									0.337317	0.455784			0.260469	0.148499
	0.165961	0.5592	0.405895	0.394702	3.23303			0.176021	1.12576							0.68103	0.517946									0.432302	0.550738			0.18643	0.320162
	0.081841	0.266363	0.338315	0.39704	3.61954			2.09811	2.48505							0.292797	0.440485									0.863622	0.34453			0.167334	0.30202
	0.200693	0.176668	0.332114	0.326415	6.44452			1.97684	1.56753							0.259772	0.478219									0.559875	0.406976			0.411086	0.285064
	0.205669	0.216548	0.593688	0.360838	0.497011			1.82437	1.21333								0.260819										0.294072			0.236741	0.256143
	0.241901	0.222015	0.405832	0.313971	0.358373			0.651565	0.919501								0.371165										0.154281			0.310132	0.197063
	0.036219	0.499281	0.384006	0.452714	0.514217			0.66355	0.270378								0.204501										0.334807			0.159791	0.423008
	0.046677	0.179269	0.231577	0.249647	0.768075			0.216084	0.802597								0.569647										0.340165			0.115455	0.339774
	0.160758	0.124003	0.203445	0.293677	0.345334			0.607332	0.931162								0.244134										0.49526			0.18883	0.175482
	0.47796	0.1696	0.334561	0.244989	0.233583			1.13387	0.66018								0.494338										0.558774			0.148105	0.190533
	0.151353	0.224154	0.169325	0.292938	0.173831			0.616928	0.907453								0.502909										0.248542			0.244502	0.255248
	0.473772	0.434848	0.131154	0.353129	0.388911			1.46724	0.261022								0.448908										0.653804			0.295495	0.173721
	0.387896	0.203212	0.380582		0.375555			0.927584	2.21022								0.110688										0.261517			0.186473	0.244249
	0.072828	0.132051	0.516083		0.207436			0.811096	1.13495								0.266002										0.336635			0.275326	0.244984
	0.111008	0.090505	0.256334		0.51364			0.65381	0.999569								0.47249										0.409388			0.266666	0.29903
	0.212981	0.59082	0.23017		0.436306			0.888582	1.33587																		0.179036			0.338518	0.268291
	0.055562	0.488812	0.158103		0.317358			0.86662	0.374255																		0.364062			0.15516	0.19805
	0.278349	0.38828	0.330744		0.137734			1.30094	0.972977																		0.260315			0.185143	0.286703
		0.26356	0.440231		0.237484			1.34503	0.953651																		0.388108			0.281171	0.268353
			0.18016		0.371867																						0.577135			0.255764	0.255438
			0.425753		0.960602																						0.46752			0.300369	0.345979
			0.123938		0.593812																						0.561719			0.215683	0.241951
			0.324892		0.416994																						0.644067			0.335414	0.175414
			0.595322		0.324528																						0.489494			0.231463	0.33873
			0.767955		0.429642																						0.397453			0.386776	0.423946
					0.333041																						0.235851			0.200528	0.388917
					0.513776																						0.194033			0.191803	0.344234
					0.409393																						0.56321			0.297961	0.318228
					0.820333																						0.502775			0.329568	0.358062
					0.910014																									0.289827	0.562806
					1.65173																									0.338425	0.178237
					1.12048																									0.150206	0.297601
					0.847782																									0.325258	0.503983
					0.534898																									0.378654	0.500623
					0.347905																									0.292699	0.309694
					0.757506																									0.30298	0.336734
					1.7312																									0.277038	0.312894
					0.96038																									0.211404	0.567639
					2.35238																									0.257098	0.40537
					0.452797																									0.175946	0.328427
					0.441148																									0.336203	0.469003
					1.27714																									0.227862	0.296348
					1.07212																									0.318487	0.223467
					1.43055																									0.286607	0.367844
					0.516088																									0.141364	0.528544
																														0.171286	0.302365
																														0.336174	0.350702
																														0.140477	0.154485
																														0.259097	0.287798
																														0.19229	0.21101
																														0.100452	0.217185
																														0.240515	0.256045
																														0.138104	0.253824
																														0.233555	0.210184
																														0.311983	0.252409
																														0.420098	0.215131
																														0.28115	0.21771
																														0.289913	0.429976
																														0.232762	0.432879
																														0.369302	0.241109
																														0.289235	0.367418
																														0.354654	0.269861
																														0.438897	0.371616
																														0.456565	0.412925
																														0.486814	0.234833
																														0.342732	0.277259
																														0.444503	0.3171
																														0.261083	0.521258
																														0.261182	0.256077
																														0.481755	0.480393
																														0.305765	0.319741
																														0.425068	0.478238
																														0.292045	0.440422
																														0.239398	0.289354
																														0.422789	0.352667
																														0.23633	0.160862
																														0.398149	0.134394
																														0.316081	0.383855
																														0.40554	0.258392
																														0.230915	0.24492
																														0.423018	0.256317
																														0.207806	0.445998
																														0.540896	0.203528
																														0.505174	0.431078
																														0.48473	0.315286
																														0.225314	0.322564
																														0.249386	0.349488
																														0.489997	0.406375
																														0.407007	0.252411
																														0.25392	0.271462
																														0.385002	0.282106
																														0.379306	0.228214
																														0.354263	0.367173
																														0.215703	0.358419
																														0.555704	0.299556
																														0.486104	0.387245
																														0.425737	0.26463
																														0.380999	0.449432
																														0.256917	0.203054
																														0.42087	0.445158
																														0.240737	0.338517
																														0.233518	0.451971
																														0.361823	0.280714
																														0.227386	0.144486
																														0.24069	0.266631
																														0.285221	0.216198
																														0.423123	0.363648
																														0.330803	0.358049
																														0.484752	0.479677
																														0.256259	0.215289
																														0.321823	0.264438
																														0.363808	0.443126
																														0.519214	0.413235
																														0.10938	0.286088
																														0.165289	0.405756
																														0.459767	0.26123
																														0.141738	0.270319
																														0.12788	0.135117
																														0.280761	0.124455
																														0.214014	0.128851
																														0.159784	0.125881
																														0.22658	0.465969
																														0.37129	0.333871
																														0.397437	0.188186
																														0.602197	0.229439
																														0.881332	0.227206
																														0.487638	0.243858
																														0.178737	0.244616
																														0.406511	0.125404
																														0.497275	0.177035
																														0.207493	0.18735
																														0.206345	0.220403
																														0.202777	0.387972
																														0.349279	0.238037
																														0.433385	0.186098
																														0.383771	0.19438
																														0.223467	0.185014
																														0.367844	0.225096
																														0.528544	0.305802
																														0.302365	0.288514
																														0.350702	0.196575
																														0.154485	0.340085
																														0.287798	0.137909
																														0.21101	0.248119
																														0.217185	0.342904
																														0.256045	0.417372
																														0.253824	0.219791
																														0.210184	0.265795
																														0.252409	0.152975
																														0.215131	0.13956
																														0.21771	0.281441
																														0.429976	0.203326
																														0.432879	0.236185
																														0.241109	0.28301
																														0.367418	0.250471
																														0.269861	0.184238
																														0.371616	0.223546
																														0.412925	0.141015
																														0.234833	0.299457
																														0.277259	0.168695
																														0.3171	0.296918
																														0.521258	0.245814
																														0.256077	0.290191
																														0.480393	0.331594
																														0.319741	0.222121
																														0.478238	0.188917
																														0.440422	0.160473
																														0.289354	0.310909
																														0.352667	0.22052
																														0.160862	0.145449
																														0.134394	0.142127
																														0.383855	0.148816
																														0.258392	0.355891
																														0.24492	0.320797
																														0.256317	0.23754
																														0.445998	0.30593
																														0.203528	0.286575
																														0.431078	0.275285
																														0.315286	0.241538
																														0.322564	0.381603
																														0.349488	0.309984
																														0.406375	0.214203
																														0.252411	0.143312
																														0.271462	0.278643
																														0.282106	0.299483
																														0.228214	0.319516
																														0.367173	0.233184
																														0.415877	0.247688
																														0.513483	0.091612
																														0.41656	0.146483
																														0.357994	0.141445
																														0.512401	0.306896
																														0.345991	0.386583
																														0.482202	0.396372
																														0.216356	0.211293
																														0.247689	0.173659
																														0.559778	0.186117
																														0.394312	0.212889
																														0.37962	0.128298
																														0.430223	0.145076
																														0.167145	0.297962
																														0.379737	0.29274
																														0.388607	0.35642
																														0.425004	0.280721
																														0.526863	0.243634
																														0.511382	0.279007
																														0.462188	0.253061
																														0.353005	0.228955
																														0.45122	0.202017
																														0.556561	0.147429
																														0.488444	0.124638
																														0.362742	0.082155
																														0.615809	0.113972
																														0.345647	0.175905
																														0.480215	0.166201
																														0.727516	0.137068
																														0.511512	0.181488
																														0.556094	0.194822
																														0.60436	0.276626
																														0.385318	0.262576
																														0.286765	0.26765
																														0.637157	0.159668
																														0.632921	0.201274
																														0.442402	0.16944
																														0.627574	0.165074
																														0.407874	0.252388
																														0.720596	0.179405
																														0.454334	0.118852
																														0.615813	0.203668
																														0.510749	0.229487
																														0.512876	0.223785
																														0.508643	0.205248
																														0.353393	0.132013
																														0.525738	0.153935
																														0.367705	0.066327
																														0.357976	0.153319
																														0.580855	0.188242
																														0.339664	0.179249
																														0.277446	0.16034

## Sheet: Figure 2
Figure 2b	0.05	0.2		Figure 2c	0.05	0.2		Figure 2d	0.05	0.2		Figure 2e	0.05	0.2		Figure 2f	5% zygote	20% zygote	5% 8-cell	20% 8-cell	5% morula	20% morula	5% ICM	20% ICM		Figure 2g	0.05	0.2		Figure 2h	5% (5mC)	20% (5mC)	5% (5hmC)	20% (5hmC)
MitoSox Red	704389	1820289		NAD(P)H	2233293	1663681		FAD++	1.18776e+07	1.08302e+07		Mitotracker	3.34897e+07	3.34746e+07		TMRM	1.54716e+07	2.09928e+07	2.47509e+07	2.82131e+07	7.65341e+07	4.65525e+07	4.49798e+07	1.4939e+07		8-oxodG	5206748	9.32655e+06		5mC or 5hmC	0.784	0.9012	1.9172	1.4886
	739400	1249114			2723405	1380226			9.77739e+06	1.41624e+07			3.33668e+07	40117234			1.15585e+07	1.06566e+07	2.97812e+07	3.20677e+07	4.01405e+07	2.8518e+07	6.67987e+07	7.94902e+06			4.83035e+06	5.62794e+06			0.861	0.9358	2.8809	1.9509
	645271	2212035			2557697	1423436			9.32196e+06	1.12158e+07			3.76083e+07	2.55839e+07			1.81341e+07	1.13901e+07	2.07238e+07	2.47158e+07	1.07268e+08	3.60983e+07	9.28747e+07	3.11402e+07			4.61614e+06	7.92433e+06			0.7754	0.9824	1.4199	1.7285
	434693	1653249			3022781	1692788			1.42662e+07	1.05343e+07			3.19493e+07	3.15622e+07			1.22971e+07	1.20412e+07	2.28197e+07	2.13317e+07	5.63148e+07	2.83767e+07	8.03654e+07	1.45952e+07			5.99209e+06	8.60963e+06			1.001	0.8263	4.1398	0.8801
	247232	1871209			2087625	1375015			1.00483e+07	9.79521e+06			3.95496e+07	2.93342e+07			1.37616e+07	1.4101e+07	1.37663e+07		7.34442e+07	4.44563e+07	5.61845e+07	1.24217e+07			4.23757e+06	13233630			0.8351	0.6434	1.1548	1.4609
	552679	1778664			2887742	1444919			9.01796e+06	1.31309e+07			3.3653e+07	4.9341e+07			1.03342e+07	1.10926e+07	2.83916e+07		9.86742e+07	3.17534e+07	1.41804e+08	2.53229e+07			4.03915e+06	5.11642e+06			1.0664	0.7968	2.253	0.8286
	853538	2150965			2885214	1536757			1.25372e+07	8.87574e+06			4.01517e+07	2.63785e+07			1.45268e+07	1.27421e+07	2.8007e+07		8.31811e+07	3.3603e+07	8.5113e+07	1.07215e+07			3.07541e+06	9161149			0.6813	0.4768	2.192	0.5384
	1468143	2118129			2607664	1551652			6.59618e+06	9.06903e+06			4.08293e+07	3.55406e+07			1.59125e+07	1.44171e+07	2.90294e+07		6.65993e+07	3.78627e+07	7.07825e+07	3.5917e+07			3.41066e+06	8131222			0.657	1.3287	1.6156	1.7146
	1143967	1935822			2813657	1543527			1.07221e+07	1.7172e+07			3.60293e+07	2.68748e+07			7.27066e+06	1.28095e+07	1.3898e+07		6.67885e+07	1.80081e+07	1.05884e+08	1.59663e+07			5517115	7.58025e+06			0.9253	1.1879	2.4186	2.0273
	870674	2003501			2586584	1345797			1.11233e+07	1.01812e+07			3.10117e+07	3.42273e+07			8.37895e+06	1.28814e+07	3.27939e+07		8.76811e+07	4.28704e+07		3.02385e+07			4.62635e+06	3.73449e+06			0.6624	0.6887	0.8118	0.794
	859860	1697557			2733194	1522682			8.61658e+06	8.57184e+06			4.03651e+07	3.32637e+07			9.06739e+06	1.11417e+07	30327731		4.68829e+07	4.155e+07		1.51525e+07			5.93395e+06	4.65882e+06			0.6938	0.64	1.1923	1.4088
	1014388	1213649			1655735	1815380			9.48594e+06	1.06734e+07			2.48632e+07	2.91179e+07			1.17615e+07	1.52289e+07	4.02564e+07		5.34003e+07	4.67967e+07		1.2868e+07			2.68987e+06	4.71198e+06			0.4958	0.732	1.0181	0.4889
	710984	1932994			2597599	1700499			1.29827e+07	1.53589e+07			3.04698e+07	2.90001e+07			1.76396e+07	1.24886e+07	3.3902e+07		7.64608e+07	1.50992e+07					3.62638e+06	4.91046e+06			0.9297	0.7903	3.6678	0.984
	809363	1087235			2050118	1536834			1.54525e+07	1.03856e+07			3.95192e+07	4.45475e+07			1.6596e+07	7.84811e+06	3.68943e+07		7.2606e+07	3.17386e+07						3.68267e+06			0.7198	1.1428	1.5813	2.1075
	738819	2532080			1921747	1933114			1.18206e+07	4.9527e+06			4.17542e+07	2.54388e+07			1.08166e+07	1.40147e+07			7.87638e+07	3.83952e+07										1.1336		2.1594
	316289	2031022			1989131	1944250			1.04737e+07	1.27602e+07			3.17766e+07	2.69443e+07				6.12444e+06			6.80004e+07	5.85824e+07										0.9007		1.0683
	1593838	2387840			2700757	2517922			1.56684e+07	1.21512e+07								1.22294e+07			9.74013e+07	4.96074e+07
	1155881	2600056			2098283	2495256			1.25395e+07	1.19176e+07								1.64311e+07			9.62331e+07	5.3021e+07
	825488	1948188			1777662	1817667			1.17875e+07	1.44218e+07											5.53359e+07	3.84805e+07
					1817602	2428817			1.21283e+07	1.18091e+07											8.75803e+07	3.7101e+07
					1907119	1878447			1.0147e+07	1.4996e+07											7.52361e+07	4.33204e+07
					2434132	2033406			9.72655e+06	1.4053e+07											9.91227e+07	4.90306e+07
					3396226	1952115			1.26685e+07	1.27443e+07											5.21584e+07	3.17279e+07
					2883802	2509678			1.58695e+07	1.28933e+07											8.95864e+07	5.41188e+07
						2520164															4.69427e+07	4.7962e+07
																					5.92341e+07	5.35737e+07
																						4.21688e+07
																						4.23266e+07
																						4.75712e+07
																						3.7024e+07
																						3.58948e+07
																						5.69655e+07
																						50362310
																						4.96761e+07
																						1.99181e+07
																						3.96731e+07
																						2.94657e+07
																						2.81734e+07
																						4.68643e+07
																						2.968e+07
																						2.56205e+07

## Sheet: Figure 3
Figure 3b	Control	Rotenone		Figure 3c	Control	Rotenone		Figure 3d	Control	Rotenone
Telomere length	1.3987	1.3728		Telomere length	0.9235	0.929225		Telomere length	1.2935	1.2952
	1.3451	1.3473			0.9583	0.910391			1.3041	1.3023
	1.3499	1.3343			0.9316	0.92285			1.3238	1.2709
	1.3546	1.3825			0.9603	0.940611			1.298	1.2838
	1.348	1.366			0.9504	0.940792			1.2686	1.28
	1.3746	1.4104			0.9538	0.932299			1.3204	1.2652
	1.3885	1.334			0.9492	0.890941			1.3242	1.3106
	1.4202	1.3218			0.9475	0.933476			1.3596	1.2594
	1.4079	1.4064			1.0025	0.919487			1.3513	1.3719
	1.3283	1.3545			0.9368	0.94267			1.289	1.3169
	1.403	1.3644			1.0348	0.910928			1.3039	1.3164
	1.4298	1.353			0.9634	1.0413			1.3378	1.2463
	1.4161	1.3774			0.9357	0.893786			1.3123	1.3023
	1.3477	1.3783			0.9873	0.90717			1.3018	1.2476
	1.3686	1.3595			0.9534	0.912539			1.2931	1.3303
	1.333	1.3292			0.9901	0.919258			1.2496	1.3532
	1.3657	1.332			1.0101	0.922625			1.424	1.29
	1.3077	1.3706			0.9592	0.881133			1.3409	1.2634
	1.3963	1.3124			0.9661	0.937928			1.3958	1.2434
	1.3551	1.3475			0.9745	0.966493			1.3394	1.2986
	1.4469	1.5042			1.0112	0.934844			1.3872	1.3349
	1.386	1.3783			0.9248	0.946112			1.4191	1.3032
	1.3371	1.3686			0.9065	0.955515			1.3452	1.3075
	1.2726	1.3383			0.9238	0.941552			1.2436	1.3064
	1.3153	1.3788			0.9625	0.950197			1.288	1.3348
	1.3353	1.3942			0.9162	0.937047			1.3137	1.3397
	1.3052	1.3392			0.9065	0.959228			1.2695	1.2962
	1.2893	1.3312			0.9126	0.84905			1.3342	1.3172
	1.355	1.3011			0.9357	0.907634			1.2808	1.3195
	1.2642	1.3545			0.9403	0.94085			1.2855	1.342
	1.3383	1.3881			0.9653	1.00264			1.3428	1.2952
	1.4357	1.3646			0.9673	0.904835			1.3242	1.3439
	1.3541	1.2894				0.897197			1.3246	1.3152
		1.2367				0.944592				1.2492
		1.336				0.971877				1.239
		1.3238				0.860253				1.3014
		1.2555				0.940162				1.3207
		1.3424				0.916912				1.2729
		1.21				0.929284				1.2935
		1.2464								1.3123
		1.3529

## Sheet: Figure 4
Figure 4b	Control	Rotenone		Figure 4c	Control	Rotenone		Figure 4d	Control	Rotenone		Figure 4e	Control	Rotenone		Figure 4f	Control	Rotenone		Figure 4g	Control (5mC)	Rotenone (5mC)	Control (5hmC)	Rotenone (5hmC)		Figure 4h	Control zyg	Rotenone zyg	Control 8-cell	Rotenone 8-cell		Figure 4i	Control MII	Rotenone MII	Control 8-cell	Rotenone 8-cell	Control Blastocyst	Rotenone Blastocyst		Figure 4j	Control	Rotenone		Figure 4k	Control	Rotenone		Figure 4l	Control
MitoSox Red	244153	1273570		NAD(P)H	2196785	1632553		FAD++	8.31321e+06	1.08025e+07		Mitotracker	1.96453e+07	2.35247e+07		8-oxodG	3.25652e+06	3.85808e+06		5mC or 5hmC	0.6996	0.7243	1.8867	1.6402		TMRM	3.63553e+07	7989994	3.86045e+07	3.09474e+07		Telomere length	0.301641	0.212766	0.623026	0.711292	1.44138	2.82217		Telomere length	1.28115	0.666003		TTAGGG intensity	0.204233	0.082588		Telomere length	1.2266
	410385	1233728			2361511	2226745			6.54978e+06	7.34501e+06			2.05687e+07	2.75475e+07			2.27152e+06	3.34029e+06			0.8298	1.077	2.2141	2.5182			3.40117e+07	8099523	3.55224e+07	2.87872e+07			0.209107	0.234097	0.811543	0.441654	2.15133	1.56442			0.971333	0.889262			0.173614	0.069875			1.2681
	235032	1221657			1804887	3068697			6.1097e+06	9.36054e+06			3.2255e+07	2.26081e+07			2.88029e+06	3181922			0.7784	0.7435	2.5811	1.5007			1.96567e+07	8786101	4.27149e+07	4.14031e+07			0.289904	0.336862	1.09159	1.0673	1.50423	1.84591			0.996013	1.01165			0.173617	0.108444			1.2091
	322307	2407935			2258539	3048822			9.78024e+06	7.71115e+06			1.51918e+07	1.80261e+07			3.74783e+06	4.95151e+06			0.478	0.6827	2.0216	1.3393			1.20178e+07	7715044	4.75987e+07	2.43448e+07			0.388501	0.514649	0.622892	0.841962	1.84922	3.1132			0.775847	0.520825			0.191481	0.076268			1.2743
	636014	1630310			1931477	3496792			9.11533e+06	8.83967e+06			2.60092e+07	1.87116e+07			3.58017e+06	2.75912e+06			0.8007	0.8318	2.8001	1.8472			2.49436e+07	8192287	2.9581e+07	3.00674e+07			0.854072	0.449507	0.791233	0.85323	3.11671	0.0042			1.03699	0.649411			0.078978	0.039595			1.2298
	577689	1490726			2164514	2416512			8.5226e+06	8.26704e+06			2.72623e+07	2.28338e+07			2.90209e+06	2818652			0.5121	1.0987	1.8911	0.905			1.91072e+07	9382392	4.62066e+07	3.45017e+07			0.26294	0.286384	0.779604	1.00375	2.73592	1.79987			1.16483	1.4113			0.097562	0.084948			1.1904
	168776	2741332			2199569	2840218			8.80467e+06	8.52681e+06			3.26071e+07	2.36449e+07			3402148	3.43493e+06			0.5793	0.7125	1.8329	1.7576			2.01877e+07	11411775	4.52256e+07	3.88892e+07			0.309987	0.121156	0.559051	1.22027	2.99559	3.13781			1.46603	1.11617			0.085183	0.063729			1.0994
	766182	2526811			2287566	2692351			7541456	7.47049e+06			2.30072e+07	1.31851e+07			2.78156e+06	3.52069e+06			0.7011	0.9629	3.6885	1.6628			1.88186e+07	7272431	3.90464e+07	2.98324e+07			0.151736	0.333641	0.572653	1.31735	4.21114	1.74398			0.908627	0.398274			0.088878	0.062969			1.2015
	1298736	3390641			2818514	2444809			8.52838e+06	7.80221e+06			2.83871e+07	21061576			2.00666e+06	2711802			0.4953	1.1502	1.3309	1.9921			2.12719e+07	8438402	4.86396e+07				0.243465	0.261806	0.803778	1.62964	2.92361	1.97948			0.711728	1.08646			0.066979	0.11451			1.1048
	220539	1359534			2487681	2854112			7.33978e+06	9.07329e+06			1.81438e+07	2.51886e+07			1.73455e+06	3.9713e+06			0.8464	0.8696	1.6876	1.4492			1.92115e+07	4430155	3.75554e+07				0.253354	0.178571	0.830769	1.4446	1.52925	2.12711			0.82181	0.755263			0.124984	0.040146			1.1767
	259445	2546179			2576797	2951850			7.5543e+06	7.00496e+06			2.68419e+07	1.78719e+07				4.27894e+06			0.7083	0.9474	2.4365	1.7863			1.8304e+07	8976550	3.74761e+07				0.193159	0.445235	0.462313	1.60299	3.73358	2.57799			0.871002	0.610951			0.08317	0.105124			0.979
	210923	1983821			2478574	2331150			5.61633e+06	4.767e+06			2.53222e+07	1.90624e+07				3182078			0.8405	0.7258	3.6525	1.574			1.98664e+07	6573277	3.51434e+07				0.742665	0.486892	0.369617	1.46343	2.41615	2.08947			1.14006	0.72027			0.118594	0.084622			1.2918
	147472	1463650			2241370	2693565			7.13585e+06	6.02179e+06			2.62323e+07	3.2281e+07							0.8559		2.4013				2.19582e+07	10952615	4.01334e+07				0.576951	0.566354	0.590449	1.55965	3.7404	2.61661			1.03014	0.649928			0.148023	0.022269			1.2153
	868513	1170074			2267385	3117296			8.85309e+06	8.83537e+06			3.55925e+07	2.52128e+07							0.8944		2.3413				8.63694e+06	7607526	2.92312e+07				0.258532	0.389358	0.442847	1.77907	2.26424	1.86343			1.19991	0.499932			0.170147	0.026964			1.186
	320000	1254941			2762977	3605704			7.5933e+06	7.84207e+06			1.79671e+07	1.96137e+07							1.0747		2.5122				1.99118e+07	10077671	4.39883e+07				0.226619	0.31202	0.741811	1.85702	2.542	2.84684			0.557761	0.358898			0.18313	0.028094			1.1259
	701301	1385277			2546174	2875772			9.34686e+06	7.49497e+06			2.14507e+07	1.74279e+07													1.24888e+07	10634496	3.37866e+07				0.234175	0.292211	0.487592	1.53394	3.37417	2.81818			1.40383	0.458585			0.143956	0.077359			1.151
	1118342				2691807	2607009			4.74997e+06	1.41734e+07			2.16488e+07	1.72275e+07													1.71538e+07	7171383	3.83856e+07				0.510853	0.479214	0.749708	1.42599	2.42464	1.80178			0.694313	0.632032			0.164306	0.029613			1.1304
	729445				2731293	2661592			5.42081e+06	1.03289e+07			2.14617e+07	3.00021e+07													2.11739e+07	12754127					0.564165	0.461384	0.89521	2.54231	1.38784	2.09979			0.645311	0.55155			0.185347	0.0323			1.0696
					2358871	2564012			5.68415e+06	6.98296e+06			2.97086e+07	2.20618e+07													2.02355e+07	14241724					0.286627	0.335084	0.534312	0.299409	1.5808	2.5332			0.609995	1.28385			0.140765	0.039662			1.1204
					2472734	2288945			1.00551e+07	8.93861e+06			1.62497e+07	1.92662e+07													1.8649e+07	10728330					0.952208	0.227905	0.82949	0.440582	1.86042	1.74877			0.566241	1.12683			0.156413	0.02911			1.1019
					2737805	2770386			9.45484e+06	8.41232e+06			2.76628e+07	1.82062e+07														7861433					0.29209	0.014978	0.276657	1.03303	2.69862	2.90445			0.899186	1.37965			0.296984	0.050257			1.0789
					2742829	2406829			8.28193e+06	1.22226e+07			2.52149e+07	2.95254e+07														10858393					0.401267	0.522709	0.413572	0.547709	2.50115	2.5534			0.960679	1.39034			0.202322	0.04546			1.1284
					2307884	3208734			3.26552e+06	1.29852e+07			1.87193e+07	2.395e+07																			0.177982	0.501382	0.758177	0.872288	1.82834	2.76805			0.72329	0.336637			0.169471	0.034158			1.232
					2640988	2598407			7.93933e+06	1.37577e+07			2.80125e+07	2.76849e+07																			0.54619	0.264329	0.6687	0.368932	2.15439	1.72085			0.832538	0.30938			0.260081	0.037535			1.2628
					1810748	2221795			5.40611e+06	8.51324e+06			1.46428e+07	1.88863e+07																			0.839935	0.275566	1.84836	0.735267	2.42827	2.18226			0.659062	0.945514			0.229862	0.034797			1.1112
					2515601	2243419				1.21e+07			2.1017e+07	3.10098e+07																			1.06732	0.000195	0.401206	0.941499	3.71469	2.76176			1.29182	0.684577			0.262499	0.032391			1.2191
					2807219	2353271							3.33155e+07	2.8206e+07																			0.264228	0.376366	1.06641	1.16949	2.81587	2.15988			0.84586	1.11595			0.21717	0.047343			1.1508
					2302423	2864372							2.91975e+07	1.35753e+07																			0.500058	0.356399	0.53064	1.04409	2.41581	2.98741			1.41979	0.271189			0.220067	0.038319			1.2388
					2464676	2544995							1.75917e+07	2.94754e+07																			0.438442	0.249466	0.887825	0.722758	1.69397	2.08439			1.04838	1.44692			0.284351	0.039491			1.199
					2332956	2563002							2.86809e+07	2.23319e+07																			0.633689	0.25921	0.777756	0.407125	1.56488	1.22121			0.849694	1.26087			0.309402	0.028625			1.1871
													3.36134e+07	2.2253e+07																			0.806583	0.417204	0.895529	1.30358	3.06594	1.89682			1.00774	0.677153			0.278973	0.05975			1.0359
													1.99686e+07	1.71223e+07																			0.428413	0.583501	1.38322	1.52003	3.02048	2.17832			1.12051	1.1204			0.216216	0.063958
													1.3191e+07	2.42408e+07																			0.203348	0.36506	1.57839	0.533283	2.18928	2.97065			1.37235	1.11917			0.155544	0.064788
													2.10792e+07	2.43272e+07																			0.181214	0.559194	0.50528	0.525455	1.68884	2.93303			1.92869	1.45301			0.215339	0.057197
													3.57237e+07	1.77799e+07																			0.17615	0.599851	0.720392	0.47849	1.98578	2.33607			1.13993	1.11842			0.147104	0.05288
														1.7627e+07																			0.193724	0.472655	1.04404	0.766879	2.35507	1.92163			1.23151	0.907123			0.159092	0.047696
														2.94573e+07																			0.523486	0.146144	0.299099	0.519899	1.57643	1.82314			1.22838	1.22742			0.195584	0.034933
														2.73651e+07																			0.416813	0.26074	0.769754	0.431856	2.4937	2.63693			1.0212	0.300957			0.136784	0.055648
														2.06751e+07																			0.437255	0.272535	0.639514	0.406246	3.5203	1.96721			1.05367				0.25782	0.050666
																																	0.622343	0.338083	1.63769	0.515683	2.44984	2.35427			0.960761				0.26658	0.051593
																																	0.643579	0.151976	1.15245	0.531333	2.47609	2.54361			1.19564				0.27303	0.055562
																																	0.34522	0.269828	1.03148	1.05193	1.76382	1.48592			0.963195				0.201196	0.055476
																																	0.476839	0.394842	0.891846	0.851532	1.42928	2.79933							0.231172	0.065084
																																	0.416005	0.214776	0.390921	0.691591	1.48621	2.45457							0.149749	0.036686
																																	0.72755	0.42683	0.739018	0.686923	1.87822	2.78661							0.208229	0.069609
																																	0.286521	0.306284	0.754035	0.520294		2.34082							0.272124	0.091297
																																	0.397574	0.195987	0.714786	0.759624		2.72384							0.177031	0.072772
																																	0.211573	0.479365	1.36025	0.348804		2.03639							0.226097	0.08211
																																	0.40478	0.509234	0.576062	0.284315		2.09667							0.285388	0.068186
																																	0.35076	0.265682	0.576754	0.789938		1.10182							0.258548	0.067477
																																	0.256084	0.321002	0.353893	1.12174		1.32622							0.316733	0.096504
																																	0.443809	0.189916	0.464683	0.952414		1.71701							0.111778	0.06586
																																	0.296773	0.279829	0.999536	0.705514		2.03176							0.086202	0.148067
																																	0.186431	0.340077	0.922247	0.709467		1.67694							0.114156	0.106346
																																	0.232206	0.339488	0.811881	0.465176		1.63503							0.180287	0.065133
																																	0.16417	0.277914	0.691308	0.467524		1.26776							0.082665	0.052287
																																	0.573999	0.437091	0.613181	0.486402		1.87044							0.122385	0.07544
																																	0.756894	0.336905	0.526143	1.24484		1.6414							0.179438	0.054211
																																	0.203377	0.338599	0.888645	0.707339		1.42087							0.168875	0.066218
																																	0.323361	0.432488	0.531958	0.631739		2.32128							0.138687	0.056113
																																	0.599327	0.233576	0.70316	1.14502		1.93019							0.217498	0.053187
																																	0.360087	0.363175	0.750508			1.6697							0.19184	0.101401
																																	0.597366	0.210462	0.451091			1.29391							0.132592	0.067145
																																		0.256162	0.633419			2.21349							0.25967	0.144503
																																		0.381196	0.691523			1.59337							0.18444	0.175063
																																		0.124528	0.478863			1.70052							0.201362	0.13079
																																			0.494247			2.32854							0.127837	0.200788
																																			0.693794			1.84922							0.128483	0.161939
																																			0.71169			2.08075							0.126854	0.160527
																																			0.543763										0.134459	0.174052
																																			0.686106										0.103329	0.164695
																																			0.267193										0.12146	0.145393
																																			0.347634										0.115755	0.17246
																																			0.979333										0.18218	0.148531
																																			0.804161										0.169853	0.154844
																																			0.992045										0.143149	0.185657
																																			0.253177										0.179188	0.175192
																																			0.74699										0.107185	0.171702
																																			0.581116										0.096723	0.124367
																																			0.239616										0.102272	0.154494
																																			1.00534										0.158723	0.168466
																																			0.709809										0.203643	0.143117
																																			0.538973										0.275368	0.149466
																																			0.584167										0.149957	0.165511
																																			0.255965										0.173656	0.162628
																																			0.946327										0.233622	0.067541
																																													0.125494	0.144955
																																													0.063277	0.071875
[truncated: 1 more columns]

## Sheet: Figure 5
Figure 5b	Control	Control +BGP-15	Rotenone	Rotenone +BGP-15		Figure 5c	Control	Control +BGP-15	Rotenone	Rotenone +BGP-15		Figure 5e	Control	Control +BGP-15	Rotenone	Rotenone +BGP-15		Figure 5f	Control	Control +BGP-15	Rotenone	Rotenone +BGP-15
MitoSox Red	20369.1	20670.5	32203.1	17928.5		Telomere length	2.15669	2.07499	1.36919	2.05357		MitoSox Red	244153	878125	1273570	1027062		Telomere length	2.23513	0.751823	1.02798	0.785084
	11788.5	11382.3	26358.8	24442.4			8.30657	1.38459	2.08393	1.16071			410385	1209299	1233728	1808428			1.34845	0.927751	1.51681	2.32256
	31303.8	12817.2	52918.4	7037.3			1.36789	2.6639	0.885991	7.01278			235032	660148	1221657	1103113			1.25339	1.93994	1.49057	1.3283
	14569.6	12953.8	18057.6	28229.3			1.64587	0.985371	0.689819	2.45117			322307	222720	2407935	602887			1.41149	1.51583	1.40365	1.23635
	21708.8	17914	19105.2	15600.3			4.47616	2.58806	2.36777	1.32598			636014	783306	1630310	735461			1.68086	2.58133	1.81136	0.781093
	13597.4	9446.12	39790.3	32761.4			0.845798	1.61607	2.02412	1.50288			577689	1256880	1490726	506432			1.91847	1.26351	2.26836	1.53384
	22805	20181.3	61484.1	14044.8			0.884495	1.77376	1.62044	2.21106			168776	1136416	2741332	772067			3.93201	2.40915	1.01898	2.20013
	19920.1	16837.2	28630	9159.94			1.79852	2.23001	1.78584	2.83108			766182	437550	2526811	322013			1.76604	1.17712	1.88248	0.702752
	33577	25768	11787.1	13135.2			2.22779	2.23899	0.637295	2.35668			1298736	180251	3390641	724122			1.87468	1.35539	0.967981	1.80569
	22026.1	13783.9	21069.2	31833.1			1.66519	0.779718	1.32175	3.39427			220539	376156	1359534	761100			1.72275	1.36311	0.541457	1.92061
	9118.37	14344.4	48863.9	34010.9			1.41618	1.31312	1.20485	1.50036			259445	394802	2546179	718428			2.36153	1.32791	0.773127	3.38035
	14632.1	20797.3	57932.5	39310.8			2.7887	4.03773	1.0546	1.57774			210923	731572	1983821	474638			1.16698	0.874393	2.74654	2.81388
	9395.18	13452.9	55232.4	28752.5			1.9712	1.51348	2.14441	1.36444			147472	379638	1463650	1306755			2.24353	1.34727	1.26915	1.97552
	16530.6	6458.51	23787.6	17348.1			2.21262	0.784303	1.94046	2.33892			868513	474186	1170074	597419			1.27934	1.3576	0.083781	1.48088
	21405.1	10554.2	27285.9	13603			7.56981	1.5883	3.01627	3.46935			320000	322062	1254941	796597			1.05848	2.81306	1.13583	0.763579
		13614	17974.8	14246.6			2.21243	0.907452	1.22732	5.15264			701301		1385277				2.76658	1.2719	1.13481	1.2187
		12172		16311.2			0.750569	2.69713	2.30652	0.901793			1118342						1.18261	1.56975	1.75227	0.758818
		12343.4		18468			1.33325	0.818414	2.09456	1.40916			729445						16.0394	2.42704	1.27982	0.951162
		8202.51		30719.3			4.01064	0.806293	1.92022	3.14823									0.749646	2.01485	1.15117	2.10092
				19578.9			2.7685	3.25755	2.61357	1.41497									2.08651	2.40342	0.806339	0.966163
							1.43451	1.7162	1.83228	1.75565									2.11634	2.11213	2.69356	1.40901
							1.38257	1.21329	0.952326	1.4635									1.07555	1.90452	1.50406	1.04708
							1.2731	3.06777	1.4609	1.67269									1.67105	2.13526	0.441036	1.29291
							1.59594	1.21278	0.349476	0.835336									0.836055	1.42942	0.872128	2.32476
							0.955364	1.50486	1.29093	0.897644									1.87141	1.43781	1.14145	3.51302
							2.08125	1.37557	1.19863	2.82043									4.0954	1.4624	3.60229	5.60915
							1.66254	1.84889	0.259534	1.74463									5.66901	2.44834	1.14414	0.997605
							1.63831	1.1621	2.12704	1.55567									5.58086	1.73119	2.06067	1.52689
							2.42058	0.592812	1.81178	0.722841									0.847807	2.13693	2.00234	2.77691
							2.21218	0.140299	1.54509	2.91189									2.51822	1.408	0.908833	1.8334
							2.07146	1.32205	0.968552	1.19292									1.51355	1.604	2.03015	1.47314
								2.33938	1.50518	1.2577									1.8633	1.61227	1.6901	1.04206
								1.05635	0.183082	1.60598									1.10543	1.82536	0.791985	1.3999
								1.85154	2.28015	1.37506									2.60435	1.57566	0.518562	1.53215
								1.31429	0.335792	1.1806										1.15429	1.07808	0.701807
								3.19229	1.37691	1.34075										0.527677	2.61678	0.487655
								1.1175	1.545	1.30832										1.29344	0.709599	2.53694
								1.50435	2.31398	3.3751										1.42628	1.13506	0.891625
								1.42372		2.54653										2.79931	0.623101	1.84565
								1.89475		3.54498										0.546769		7.35036
										2.24194										0.796488		2.83652
										1.61977												1.70581
										1.72645												4.39965
										2.51162												1.71222
																						7.51428
																						2.00326
																						1.85508
																						3.05835
																						1.79072
																						3.58357
																						3.85958
																						1.28079
																						1.62994

## Sheet: Figure 6
Figure 6b	Control	Rotenone	Rotenone +BGP-15		Figure 6c	Control	Contrl +BGP-15	Rotenone	Rotenone +BGP-15		Figure 6d	Control	Contrl +MitoQ	Rotenone	Rotenone +MitoQ		Figure 6e	Control	Contrl +MitoQ	Rotenone	Rotenone +MitoQ		Figure 6f	Control	Contrl +SS-31	Rotenone	Rotenone +SS-31		Figure 6g	Control	Contrl +SS-31	Rotenone	Rotenone +SS-31		Figure 6i		Pronuclei:	Cont	Rote	Cont	Rote
MSR fluorescence	6025370	7083159	2895047		Telomere length	2.7105	1.83939	0.724384	0.860516		MSR fluorescence	3788710	3038899	6544303	3613236		Telomere length	1.18908	0.659642	0.632824	0.749426		MSR fluorescence	6025370	6340786	7083159	4009956		Telomere length	3.46298	2.10638	1.12275	0.861508		Telomere length		Cytoplasm:	Cont	Cont	Rote	Rote
	5214290	11278364	3045951			1.82321	0.789161	0.381236	1.10426			3209498	3545453	6301355	3422767			0.964288	1.06518	0.964372	0.853953			5214290	6311527	11278364	3841294			1.1088	0.797511	0.103433	6.0451					4.30075	1.57444	0.981855	0.503741
	2481575	8564701	3186231			1.5275	1.50299	0.368397	0.439141			4458767	3509283	5367969	3639612			1.43812	0.874232	0.462309	1.2872			2481575	5324430	8564701	9585196			2.78176	0.888451	1.87785	2.17055					2.16574	1.56534	2.09457	0.945003
	6969281	11473778	3625223			1.27271	0.677515	0.362847	1.61358			3272474	3768045	4255204	1646729			2.88644	1.11476	0.533768	1.13826			6969281	6235832	11473778	6497892			0.713972	1.46049	2.08932	0.740766					2.57899	1.36233	0.963929	3.31697
	5417109	5764989	3105435			0.539697	0.880907	1.37496	2.85038			3249959	4067358	5749073	5132400			0.959244	1.16012	1.23652	0.646549			5417109	7450351	5764989	3709610			0.662216	0.298165	1.77434	1.60958					9.35721	2.80843	4.29375	0.989708
	3163476	3475661	2185640			0.479812	1.74437	0.268437	0.538656			2231278	4885490	4934046	3647325			2.01077	1.22581	1.13714	1.24462			3163476	6134731	3475661	5230922			3.28442	0.75717	0.0786014	2.30691					3.49758	1.85407	1.44567	0.470551
	1106016	8391913	2899520			0.658066	1.5164	1.18966	1.08059			4083659	4603025	5861706	4983892			0.860311	1.05178	1.14399	1.52571			1106016	6049972	8391913	5127275			5.9195	5.07151	1.02905	4.13293					2.2953	1.45544	4.04834	0.176268
	1557779	5089329	3167851			0.195692	2.53924	0.887618	0.537869			5017384	4802704	5118113	4205692			2.2236	0.732914	1.33723	1.65101			1557779	3217806	5089329	4675919			2.8718	2.26961	2.16572	1.8717					2.43573	0.33488	2.29409	1.46794
	1199887	6154844	4960064			0.467349	1.24232	0.344378	0.234502			4952682	4508113	4080102	5139809			0.664968	1.88558	0.214961	1.10178			1199887	2921823	6154844	1064051			2.46517	1.98847	0.625522	2.31643					2.71938	2.89229	5.89308	0.877592
	1453591	3165550	4946936			1.41539	2.97332	0.536099	0.865023			3416749	5432321	6117569	5825040			2.19811	1.5143	0.93889	1.10019			1453591	2647420	3165550	3983134			6.51012	1.19084	1.64261	6.02398					1.8241	3.02117	2.85504	3.73213
	2205384	9656324	1426601			1.45143	0.335924	0.536935	1.07127			2036509	5697792	4999130	2180098			1.9013	1.18949	1.19909	2.30882			2205384	5191159	9656324	4975890			2.11515	1.27796	0.29046	1.56553					5.11225	3.49336	1.88328	1.41351
	1715789	6092415	1727616			1.68847	1.33128	0.303505	0.767261			3027740	3674159	7200305	3323774			2.7023	0.643575	0.681423	0.991887			1715789	6769276	6092415	5106084			2.43786	2.21832	1.24028	1.68913					1.4531	1.1469	1.76478	1.1259
	3788710	6396002	1057284			1.05191	0.413654	0.305602	1.99092			3064207	3544022	7934172	5010608			1.45826	0.919697	1.0795	2.87558					6396002	4745542			4.10198	2.6614	1.82164	1.76884					7.50018	0.433862	3.69964	1.3198
	3209498	7997333	2019430			1.95548	0.674598	1.03551	1.21275			3912392			5054463			1.04629	6.93606	0.857231	0.845417					7997333	1075966			1.64191	1.07344	0.491661	3.32508					3.95233	1.69	1.08002	2.47492
	4458767	7728644	4469531			8.77238	3.27882	0.833773	0.411893			2451482						0.948161	1.86652	0.763769	6.05224					7728644	1157817			3.17007	2.84904	1.73893	1.10342					0.499681	1.13183	1.88154	1.14801
	3272474	6031759	5015459			1.24716	0.675974	0.298789	4.27937			3414640						7.89485	0.618732	0.887603	0.845071					6031759	1067758			4.75375	3.23739	1.81097	2.18407					1.04025	0.216099	1.17519	1.25414
	3249959	6544303	4293706			2.20937	0.327514	0.855272	0.633026			4094044						1.00743	1.02627	0.725751	1.49753						1124823			5.40385	2.51838		1.48387					4.76218	2.49035	2.1579	0.7348
	2231278	6301355	3969382			0.80086	0.490029	0.868977	1.36111			2703373						0.463948	1.87325	1.00397	5.08455						4547708			1.0865	6.49243		1.09514					1.25162	2.45744	4.24632	1.31324
	4083659	5367969				0.420962	3.23262		0.787178			2778115						1.5714	0.875917	0.128843										6.44822	2.92554		0.934031					2.86092	4.73617	3.56519	0.964093
	5017384	4255204				1.03097	1.13939		1.26553									1.50592		0.462864											4.19528							1.62849	2.43576	1.83195	1.97596
	4952682	5749073				0.55079	0.984812		0.842475									0.810096		1.12428											1.59611							1.75692	1.07288	1.38844	2.13245
	3416749	4934046				0.663818	0.128658		1.04442									1.40931													1.67574							0.450207	1.36952	2.76531	1.73298
	2036509	5861706				1.24051	1.42875		1.51317									0.625087													1.4611							4.84176	2.31503	2.10776	2.13834
	3027740	5118113				1.99087	7.40811		0.846472									0.861997													1.29959							2.41825	0.147733	4.99008	0.492243
	3064207	4080102				0.716613	6.38484		2.17042																						0.682059							1.15225	1.061	1.43158	0.283525
	3912392	6117569				0.606919	1.4722		1.25473																						1.30904							1.65777		1.34602	0.751739
	2451482	4999130				0.681862	0.549073		1.68759																													1.99783		3.55566	0.315911
	3414640	7200305				0.891508	1.57641		0.796227																													2.37173		3.37984	1.12542
	4094044	7934172				1.45928	0.271021		0.87976																													1.77531			5.17275
	2703373					0.929634	1.26725		0.990894																													1.94083
	2778115					1.11185	1.12463																															1.70261
						0.636732																																2.92059
						0.779368																																1.68713
						0.832309																																3.41419
						1.15993

## Sheet: Figure 7
Figure 7b	Young	Aged	Aged+BGP-15		Figure 7c	Young	Young+BGP-15	Aged	Aged+BGP-15		Figure 7d	Young	Aged		Figure 7e	Nulliparous	Multiparous		Figure 7f	Young	Young+BGP-15	Aged	Aged+BGP-15		Figure 7g	Young	Aged	Aged+BGP-15		Figure 7h	Young	Aged	Aged+BGP-15		Figure 7j	Young	Aged	Aged+Metformin	Aged+MitoQ		Figure 7k	Young	Aged	Aged+Metformin	Aged+MitoQ
MitoSox Red	2410218	3298044	3825426		TMRM	2.82908e+07	2.24381e+07	2.30031e+07	6.27146e+07		Telomere length	0.274333	0.17739		Telomere length	0.396716	0.996872		Telomere length	0.353707	0.141823	0.284212	0.308564		Telomere length	0.22802	0.217502	0.417182		Telomere length	0.711257	0.70158	0.505		MitoSox Red	30730.3	55801.9	26679.5	38001.8		Telomere length	0.418002	0.709488	0.755187	0.281429
	3640465	5629989	4902469			3.50009e+07	2.08946e+07	2.84056e+07	6.21651e+07			0.462973	0.227983			0.309907	0.986673			0.120627	0.172825	0.649191	0.240661			0.28762	0.301803	0.666571			0.402114	0.658086	0.853			42334.8	44520.5	2044.08	58255.2			0.972712	0.570484	0.943321	0.570894
	3707650	2154287	3760233			3.32546e+07	3.14308e+07	5.13343e+07	5.14013e+07			0.142793	0.299577			0.146571	1.01214			0.334387	0.519958	0.138709	0.785673			0.65375	0.477417	0.291139			0.91267	0.537976	0.685			18408.2	48700	22052.2	42645.6			0.797864	0.05291	0.855088	0.529816
	3105834	5959325	4548948			3.61493e+07	1.94352e+07	3.90214e+07	5.15821e+07			0.261521	0.414372			0.409587	1.83159			0.400883	0.550588	0.336616	0.673618			0.913807	0.197921	0.701375			0.64934	0.519581	0.353			46476.8	44277.4	35301.8	36883.5			0.453574	0.05291	0.594141	0.37223
	3183221	5011026	3959432			4.45947e+07	2.26454e+07	3.88845e+07	5.20742e+07			0.138216	0.189465			0.414728	0.967209			0.352451	0.453666	0.280787	0.13768			0.985862	0.447406	0.521707			0.897877	0.052983	1.118			30366.5	46195.1	29541.8	29422.9			1.45194	0.747174	0.419251	0.237926
	2344071	4283567	3854051			3.45827e+07	102590952	3.55817e+07	6.51147e+07			0.396667	0.323536			0.828602	1.82366			0.192714	0.210342	0.308311	0.444821			1.03568	0.530546	0.776249			0.760558	0.329201	0.939			44761.8	74127.9	50883.7	47402.1			0.165489	0.759221	0.887374	0.414076
	2548375	6069715	4536321			3.14892e+07	1.12173e+08	4.06909e+07	7.87605e+07			0.17912	0.335876			0.716002	1.44633			0.343807	0.401751	0.378492	0.37553			0.824716	0.48967	0.719309			0.595865	0.51356	0.676			52337.4	54498.2	28815.6	51201.6			1.03285	0.672241	1.1619	0.295469
	3483548	7206378	5506781			4.97172e+07	9.62513e+07	6.19935e+07	8.34627e+07			0.488354	0.162781			0.405087	1.52949			0.301471	0.542892	0.1764	0.165379			1.34766	0.273218	0.479615			0.354493	0.68499	0.809			45609.8	35848.2	33558.1	34385.3			0.517366	0.502462	0.626557	0.262994
	2895642	9986942	3652552			3.26545e+07	9.52591e+07	5.22058e+07				0.161993	0.162781			1.07943	0.954953			0.419306	0.210853	0.531316	0.27634			0.484726	0.444456	0.432707			0.758188	0.208444	0.449			52469.1	45444.3	25056.4	37168.3			0.74104	0.605953	0.790342	0.256571
	1896443	4807139	3430691			4.25311e+07	9.95072e+07	2.75048e+07				0.397768	0.126044			0.19695	0.563563			0.189558	0.772734	0.228627	0.304572			1.29455	0.50772	0.440434			1.02129	0.274455	0.739			60024.7	36854.7	55203.7	39108.7			0.118314	0.086205	0.333447	0.325014
	1315949	6546289				5.06343e+07	6.69575e+07	4.40001e+07				0.111801	0.0708052			0.052634	1.05539			0.402068	0.410089	0.35787	0.282679			0.9952		0.319631			0.58375	0.703053	0.673			51361	52628.3	59798.1	20316.2			1.0429	0.382215	0.507133	0.200473
	1679656	11797422				3.36102e+07	1.00503e+08	4.31814e+07				0.216734	0.274333			0.319307	0.635815			0.580783	0.109125	0.216135	0.515255			1.88794		0.305272			0.358504	0.205569	1.019			25297.8	52841.2	66035.2	41569			0.989703	0.688732	0.548072	0.260419
	1944598					3.80508e+07	8.33867e+07	3.74948e+07				0.339622	0.297714			0.123378	0.460702			0.323161	0.444856	0.422411	0.47407			1.79095		1.25937				0.350564				60385.9	65835.2	44672.5	20871.4			0.926206	0.53282	0.436369	0.355945
	1436064					1.01205e+08	5.01013e+07	3.39345e+07				0.301243	0.113597			0.12644	1.86225			0.328435	0.366655	0.390634	0.274005			2.09768		1.50605				0.623992				45217.1	46369.9	60484.9	27894.2			0.39097	0.442779	0.648197	0.236924
	1360388					8.30083e+07	5.25192e+07					0.58156	0.386891			0.347423	0.236606			0.273941	0.652899	0.524819	0.406145			1.50643		0.67884				0.613505				66697.5	54227.6	53747.1	23515.2			1.41694	0.204552	0.783056	0.30217
	1116142					7.73735e+07	5.02756e+07					0.247071	0.116387			0.246294	0.411518			0.106436	0.652109	0.51	0.106172			1.87608		0.501552				0.570532				53579.7	61611.8	51305.4	33037.8			0.571649	0.244553	0.647116	0.365781
	1752386					6.82725e+07	4.70891e+07					0.504876	0.326013			0.199469	0.28995			0.218066	0.180155	0.19592	0.527609			1.08532		0.628309				0.61083				73741.8	64425.4	15061.5	19625.1			1.04042	0.267998	0.263706
	1477238					9.14472e+07	5.29597e+07					0.169341	0.51979			0.149395	0.300277			0.148883	0.172819	0.192277	0.287149			1.44869		0.840084				0.254491				30601.1	79939	14835.7	17786.4			1.2	0.150121	0.481797
	826958					5.34429e+07	3.50943e+07					0.193312	0.575146			0.379774	0.253507			0.224292	0.235521	0.353238	0.291751			1.28753		0.602408				0.167303				29008.2	37995	32813.9	15283.1			0.694826	0.336335	0.306235
	1295103					6.55641e+07	3.62059e+07					0.257921	0.236023			0.432643	0.240475			0.285585	0.523362		0.278312			1.09854		1.04584								33627.9	72961.1	11398.8	23641.5			0.48094		0.374277
	3809551					6.36247e+07						0.181118	0.193044			0.332684	0.276397			0.431938	0.201259		0.173362			1.05355		0.736606									52020.2	35531				0.698708		0.216955
						6.57077e+07						0.278935	0.500694			0.579058	0.171747			0.175388	0.113056		0.228948			0.418522		0.655166									58297.3					0.463847		0.342116
						4.45093e+07						0.230206	0.366021			0.526579	0.417238			0.332047	0.307573		0.368461			0.389593		0.927886									41553.7					0.492854		0.404456
						6.92578e+07						0.398873	0.2283			0.150895	0.515347			0.560806	0.468685		0.333475			0.582833		0.357559									69646.4					0.81635		0.37565
						4.44316e+07						0.214047	0.252963			0.550853	0.442527			0.43909	0.552467		0.24268			0.730561											81921.6					0.461475		0.28177
						6.01984e+07						0.546768	0.226252			0.203713	0.216793			0.441358	0.112493		0.169299			0.632068											37861					0.332214
						7.51001e+07						0.795536	0.160428			0.479842	0.354865			0.262278	0.197633		0.179326			0.502448											57682.8					0.509923
						7.99003e+07						1.02669	0.142595			0.709407	0.60244			0.201931	0.211354		0.300747			1.19993											46564.1					0.385108
						4.23443e+07						0.202501	0.287972			0.498943	0.258093			0.384738	0.452711		0.554367			0.541423											88792.3					0.26546
						6.62242e+07						0.054071	0.0773208			0.567118	0.459901			0.188248	0.239777		0.405733			0.830514											77566.3					0.704591
						4.72347e+07						0.215985	0.298127			0.526726	0.219924			0.583237	0.239822		0.768489			0.330107											75974.2					0.455889
						6.32638e+07						0.302603	0.0598295			0.442681	0.282997			0.388236	0.382628		0.356923																			0.652667
						6.75116e+07						0.145604	0.320634			0.235342	0.393855			0.223286	0.444148		0.150316																			0.772045
												0.173061	0.395021			0.314569	0.403186			0.403607			0.405094																			0.743887
												0.479047	0.657715			0.799689	0.473267			0.611845			0.369586																			0.559972
												0.076766	0.685783			0.846951	0.638289			0.548323			0.205797																			0.609317
												0.051926	0.634675			0.723857	0.562229						0.114737																			0.474203
												0.146745	0.169737			0.678406							0.46026																			1.08748
												0.271817	0.170516			0.739457							0.525689																			0.336684
												0.175945	0.303035			0.330081							0.361448																			0.247455
												0.15654	0.270098			0.524592							0.542279																			0.383869
												0.12498	0.425929			0.369							0.262814																			0.450623
												0.033517	0.246575			0.541606							0.58289																			0.873227
												0.402118	0.238217			0.427809							0.735005																			0.425966
												0.161138	0.161801			0.356468																										0.554719
												0.10732	0.166584			1.07191																										0.544666
												0.060358	0.116127																													0.614648
												0.055241	0.311618
												1.1644	0.347364
												1.37326	0.100116
												0.989743	0.235723
												0.924845	0.410221
												1.28194	0.134089
												1.05954	0.882248
												1.40344	0.143888
												0.739331	0.299371
												0.58877	0.14277
												1.5642	0.469484
												0.613035	0.155998
												1.26253	0.0994625
												0.325736	0.0890842
												0.324063	0.0908206
												1.22308	0.188293
												0.9636	0.175604
												0.813479	0.638769
												1.10793	0.655205
												0.237671
												0.291875
												0.0755861
												0.357299
												0.439197
												0.385977
												0.322752
												0.296603
												0.17619
												0.242372
												0.401758
												0.123493
												0.190745
												0.222699
												0.235332
												0.278017
												0.194418
												0.173803
												0.236078
												0.477844
												1.39005
												0.413821
												0.581839
												0.660835
												0.55368
												0.900782
												0.744301
												0.641803
												0.269634
												0.492223
												0.837858
												0.48736
												1.02881
												0.21062
												0.28414
												0.420997
												0.272877
												0.395878
												0.506732
												0.226633
												0.0693873
												0.139019

## Sheet: Figure 8
Figure 8b	Lean	Lean+BGP-15	Obese	Obese+BGP-15		Figure 8c	Lean	Obese	Obese+BGP-15		Figure 8d	Lean	Lean+BGP-15	Obese	Obese+BGP-15		Figure 8e	Lean	Lean+SS-31	Obese	Obese+SS-31		Figure 8f	Lean	Lean+SS-31	Obese	Obese+SS-31
MitoSox Red	13602	34623.5	43284.3	15500		TMRM	4.19945e+07	2.2005e+07	2.95206e+07		Telomere length	0.820787	0.62389	0.340852	0.582843		MitoSox Red	40819	18514.4	23548	19401.3		Telomere length	0.613231	0.774526	0.358881	0.254792
	26664.3	36597.8	41502.7	27861.2			3.84803e+07	2.20339e+07	6.35683e+07			0.627974	0.900041	0.442067	0.572687			31239.2	23566.2	36642.6	12323.6			0.585285	0.739519	0.377199	0.71446
	30872	25585	43011.5	30390			4.4647e+07	4.86415e+07	3.55599e+07			0.512827	0.828936	0.636871	0.630943			14544.1	24951	32169.6	9070.83			0.601213	0.601091	0.47988	0.44536
	24393	25794.7	34511.2	13203.9			3.79377e+07	2.28439e+07	5.67411e+07			0.829737	0.342874	0.514218	0.650503			14173.8	24219.3	42731.9	2942.73			0.791036	0.533821	0.365544	1.19217
	21838.8	16094.5	41785.1	35713.4			5.75527e+07	2.28453e+07	3.68519e+07			0.985505	0.811239	0.588433	0.502944			26515.9	20769.3	22814.4	7761.04			1.50865	0.637211	0.485293	0.287207
	15618.9	29399.7	47090.7	34206.3			5.71095e+07	4.18161e+07	4.76681e+07			0.818814	0.581939	0.522363	0.509937			28023.9	24372.1	25750.1	9880.82			0.589758	0.477441	0.270365	0.360039
	15242.9	21613.9	27829.4	15527			3.90498e+07	2.30419e+07	8.15895e+07			0.466136	0.473136	0.076141	0.484387			20016.6	20058.4	42389.8	11464.4			0.26299	0.489604	0.764813	0.673629
	13988.4	7441.58	28420.2	12638			5.30473e+07	3.9221e+07	3.34584e+07			0.646272	0.518433	0.671659	0.587637			11101.1	19307.8	36746.3	14815.6			0.386301	0.44018	0.262496	0.925821
	9507.82	17155.7	24519.8	15515.9			3.16833e+07	1.94332e+07	4.70495e+07			0.610763	0.645035	0.279905	0.79254			16358	27974	18087	11094.4			1.29542	0.583898	0.747372	0.679008
	7810.33	30128.7	27526.8	23500.2			4.41273e+07	2.62975e+07	4.59471e+07			0.369384	0.648358	0.593157	0.466504			18491.9	24647.4	13052.5	8481.76			0.511205	0.728805	0.534537	0.960743
	22213	13160.6	33928.6	11904.5			5.4293e+07	4.93119e+07	5.0782e+07			0.407148	0.414449	0.514111	0.504263			13569.5	14856.8	37035.7	26456.5			0.531022	0.433782	0.282095	0.809324
	27134.5	17174.2	36961.4	11650.1			5.69991e+07	3.77464e+07	3.96406e+07			0.516313	0.537543	0.464727	0.543093			14683.6	26434.9	35663.6	13725.9			1.08455	0.280794	0.133094	0.469193
	18780.8	13471.1	53751.2	8502.62			4.14169e+07	3.85618e+07	3.85657e+07			0.488663	0.68118	0.811938	0.569415			21464.8		39210.2	13155.7			0.858827	0.533076	0.365977	0.726674
	22109.6	36695.1	40253.9	9817.4			3.59417e+07	3.08338e+07	5.28794e+07			0.350724	0.570444	0.624686	0.67105			16327.1		36367.9	9884.63			1.31044	0.37566	0.634718	0.990583
	24462.8	27879.5	52278.7	23760.3			3.99439e+07	2.96865e+07	3.04965e+07			0.595316	0.59825	0.398719	0.578396			12289		52243.5	16685			1.08088	0.312556	0.423639	1.12092
	19125.3		37148.6	7812.32			3.62717e+07	1.40205e+07	4.05119e+07			0.63359	0.66874	0.545608	0.510847						8971.48			1.55472	1.17873	0.515975	0.37084
	21763.9		33214	11941.2			5.10576e+07	1.86372e+07	4.4179e+07			0.462125	0.611795	0.791071	0.793978						17698.4			0.953516	2.07883	0.795515	0.610354
	11411.1		30275				5.13322e+07		2.56272e+07			0.541665	0.507847	0.511284	0.667507						15003.3			1.58358	2.68106	0.507849	2.38429
	21939.1		29031.3									0.677763	1.00032	0.434575	0.89836									0.390632	0.804116	0.670219	0.559017
	24912.5		47956.1									0.481302	0.874977	0.496966	1.00398									0.92929	0.953524	0.375297	0.413919
	15072.4		48724.5									0.637365	1.31571	0.598464	0.742655									1.93102	0.24909	0.145795	1.10075
	13062.5											0.701551	0.74663	0.651031	0.643554									0.324607	0.161863	0.396458	0.675568
	28902.1											0.397981	0.726879	0.604981	0.517566									1.69025	0.141071	0.310559	0.376896
												0.600914	0.505429	0.356707	0.710481									0.147025	1.45532	0.133138	0.772532
												0.571508	1.15838		0.611154									0.305105	0.125673	0.197441	0.261173
												0.723985	0.636927		0.527334									0.506166	0.325224	0.313435	0.34325
												0.785226	0.607528		0.527147									0.25724	0.107759	0.190467	0.56137
												0.771615	0.692771		0.508084									0.939859	0.458331	0.489104	0.516108
												0.501586	0.974951		0.613627									0.612592	0.33003	0.234628	0.73221
												1.00455	0.429839		0.583901											0.439084	0.891911
												0.933544	0.527196													0.538872	0.36478
												0.839965	0.556351														0.609017
												0.775918															1.42395
												0.722593															1.01217
												0.692833															0.398066
												0.800665															0.118304
												0.407143															0.20024
												0.708951															0.211367
												0.554455															0.244979
												0.837467															1.01535
												0.556604
												0.343713
												0.451106

## Sheet: Figure 9
Figure 9b	Lean	Lean+BGP-15	Obese	Obese+BGP-15		Figure 9c	8-cell					Morula					Figure 9d	Lean	Lean+BGP-15	Obese	Obese+BGP-15		Figure 9e	Lean	Lean+BGP-15	Obese	Obese+BGP-15		Figure 9f	Lean	Lean+BGP-15	Obese	Obese+BGP-15		Figure 9g	Lean	Obese	Obese+BGP-15		Figure 9h	Lean	Obese	Obese+Metformin	Obese+MitoQ		Figure 9i	Lean	Obese	Obese+Metformin
MitoSox Red	2315886	4025465	3454987	2154520		TMRM	Lean	Lean+BGP-15	Obese	Obese+BGP-15		Lean	Lean+BGP-15	Obese	Obese+BGP-15		Telomere length	0.027931	0.126509	0.073945	0.159957		Telomere length	0.409834	0.326206	0.443846	0.50359		Telomere length	0.355658	0.329126	0.421135	0.581122		Telomere length	0.677719	0.414195	0.569		MitoSox Red	2639115	2741759	2754393	2453184		Telomere length	0.362639	0.211328	0.542109
	2797389	2659144	2084943	2050818			2.83172e+07	1.23173e+07	2.11899e+07	4.52698e+07		6.06323e+07	8.03919e+07	2.50064e+07	5.02351e+07			0.099994	0.051637	0.132217	0.135663			0.214562	0.418653	0.484177	0.556189			0.388319	0.316156	0.361022	0.584532			0.465755	0.435725	0.525			3286658	3515799	3176068	2276956			0.514343	0.311455	0.526429
	1672004	2642143	2093467	3080499			3.67684e+07	2.79806e+07	3.03822e+07	3.18928e+07		5.41719e+07	6.37486e+07	2.99932e+07	5.2591e+07			0.177707	0.042773	0.065012	0.075489			0.381685	0.328772	0.521209	0.485599			0.519993	0.432062	0.342611	0.505608			0.421141	0.604212	0.787			1983239	5458039	612202	2603786			0.60924	0.303355	0.45193
	4780490	1787356	4803966	1292189			3.51424e+07	2.1099e+07	2.1226e+07	3.30742e+07		3.996e+07	7.55051e+07	3.69711e+07	3.92704e+07			0.135021	0.056272	0.089223	0.099278			0.218724	0.53014	0.428245	0.619661			0.676546	0.345588	0.337305	0.431966			0.587785	0.636117	0.474			3075512	2665755	2023189	3637507			0.593492	0.365724	0.991247
	1907939	3101969	5559690	2656655			3.52364e+07	3.45459e+07	1.87534e+07	3.17432e+07		5.57469e+07	5.26622e+07	3.1293e+07	5.07667e+07			0.076152	0.073119	0.060917	0.316687			0.588879	0.542904	0.466529	0.57992			0.377564	0.939575	0.449869	0.566771			0.564749	0.456342	0.75			4090192	3396783	3046519	1545056			0.570008	0.405679	0.54146
	2714970	3753667	3324880	2602015			3.8799e+07	3.76034e+07	2.63986e+07	2.60155e+07		5.31052e+07	3.89981e+07	4.78514e+07	5.82413e+07			0.079198	0.069954	0.068745	0.16602			0.496498	0.746498	0.339031	0.831823			0.353108	0.403479	0.418831	0.600259			0.475633	0.13282	0.468			2470040	6346269	3974837	2065731			0.268338	0.606049	0.419794
	2897826	2323586	6152461	4068015			3.1134e+07	3.36472e+07	1.45092e+07	2.88455e+07		5.77622e+07	2.92199e+07	2.60538e+07	6.32601e+07			0.072517	0.050587	0.118891	0.187228			0.574052	0.725851	0.403769	0.748819			0.532344	0.625554	0.36274	0.608171			0.529016	0.10749	0.53			2473832	3655642	734785	1447748			0.542059	0.345205	0.415627
	1222063	2531420	4221779	1632425			2.54971e+07	1.56298e+07	2.05333e+07	4.82758e+07		4.36941e+07	5.60252e+07	2.16986e+07	5.47452e+07			0.108176	0.036443	0.091574	0.135976			0.398063	0.345619	0.564284	0.522792			0.518903	0.698252	0.380243	0.591209			0.584306	0.47736	0.498			3139832	4566671	1411956	3764970			0.316973	0.194057	0.341674
	1028439	3150619	3415590	3183703			3.25989e+07	3.41884e+07	3.10484e+07	3.15619e+07		4.87335e+07	5.9927e+07	2.27993e+07				0.088238	0.101925	0.06188	0.04964			0.335819	0.416148	0.789643	0.686258			0.715554	0.475458	0.435194	0.413826			0.500043	0.414962	0.578			2160627	4019677	2477112	3503551			0.312206	0.26259	0.526146
	2525128	2723562	2095435	2117337			3.02718e+07	2.87478e+07	3.20829e+07	3.97025e+07		3.50074e+07	7.05055e+07	44226191				0.080435	0.070421	0.109548	0.149289			0.622013	0.441094	0.788541	0.563587			0.672812	0.456845	0.297249	0.433097			0.477868	0.6071	0.681			2665046	2314167	854911	1860731			0.274604	0.30606	0.291622
	1126737	276552	3740411				3.42639e+07	27425028	1.78384e+07	4.29975e+07		4.02992e+07	5.86808e+07	2.22265e+07				0.375569	0.047307	0.076539	0.40325			0.514373	0.010399	0.582244	0.391677			0.431748	0.546457	0.27742	0.473563			0.584879	0.156349	0.608			670330	2896175	2283058	907155			0.25264	0.041561	0.460387
	2169269		4377109				2.53591e+07	3.20907e+07	1.7923e+07	4.01453e+07		5.23476e+07	8.3254e+07					0.120785	0.097886	0.148099	0.139343			0.519748	0.43926	0.834709	0.645447			0.471007	0.485789		0.438592			0.596634	0.529756	0.63			624031	2154056	2956714	1518596			0.256767	0.417	0.288854
			3918078				4.08896e+07	3.07146e+07	1.62512e+07	4.52034e+07			6.36676e+07					0.07266	0.035939	0.26886	0.141725			0.506208	0.546331	0.192352	0.514825			0.908497	0.584236					0.723432	0.487204	0.864			929962	3672724	1256472	1776284			0.293602	0.318057	0.172949
			3183265				2.78661e+07	2.77198e+07	2.02032e+07	4.01357e+07			4.52332e+07					0.078109	0.043513	0.266737	0.125215			0.2784	0.542752	0.255751	0.688241			0.757931	0.713837					0.362639	0.545926	0.381			2368486	1927627	2188963	2010486			0.278698	0.713109	0.338695
			3699812				1.75008e+07	2.93501e+07	2.24846e+07	3.4526e+07			7.5093e+07					0.064059	0.076923	0.075278	0.071895			1.21433	0.509957	0.524283	0.778635			0.839413	0.209415					0.514343	0.211328	0.612			1749674	3902184	3511226	1950367			0.22368	0.527464	0.580052
			7162306				1.88602e+07	2.4692e+07	2.59212e+07				6.1225e+07					0.107722	0.113394	0.125652	0.179272			0.790925	0.647557	0.915271	0.644958			0.962478	0.418514					0.60924	0.311455	0.349			713660	1218309	2440424	1817878			0.247977	0.236651	0.283392
			3567699				2.88399e+07	5.07072e+07	1.41708e+07				6.36224e+07					0.136233	0.037079	0.050111	0.40677			0.623391	0.508525	0.24625	0.46126			0.548411						0.593492	0.303355	0.521			2517753		2990296	1695802			0.3696	0.677681	0.951293
							2.86762e+07	4.10185e+07	2.00246e+07				6.37544e+07					0.061076	0.11095	0.102573	0.072171			0.307935	0.367166	0.254093	0.600259			0.750359						0.570008	0.365724				857936		1429565	1863523			0.502658	0.398905	0.462414
							2.84097e+07	5.15163e+07										0.120239	0.055707	0.049062	0.039316			0.479384	0.436755	0.460533	0.607574			0.587753						0.268338	0.405679				461588		2307542	3076130			0.331512	0.629039	0.784922
							2.27272e+07	3.49351e+07										0.218822	0.066334	0.285834	0.185141			0.821584	0.33849	0.748933	0.472305			0.343859						0.542059	0.345205				1081611			3664013			0.510048	0.39712	1.16706
							3.68379e+07	5.20102e+07										0.262285	0.037955	0.133176	0.112477			0.841509	0.218412	0.854187	0.455395			0.359839						0.316973	0.194057				1160811			3597600			0.473334	0.547017	0.668409
							2.03921e+07	2.92964e+07										0.16261	0.084057	0.073209	0.125509			0.517078	0.4463	0.346709	0.289568			0.553072						0.312206	0.26259							2003136			0.88132	0.451887	0.494494
							2.90541e+07	2.92598e+07										0.095423	0.434598	0.09643	0.116577			0.706635	0.610119		0.396946			0.46334						0.274604	0.30606							1635928			0.875594	0.33333	0.51593
							3.35922e+07	5.66763e+07										0.959513	0.347815	0.211516	0.075445			0.327722	0.785763		0.698283			0.595362						0.256767	0.041561										0.752735	0.412624	0.446115
							2.3064e+07											0.15628	0.374709	0.309305	0.102005			0.18586	0.655565		1.38119			0.389711						0.293602											0.577718	0.658925	0.377434
							2.94595e+07											0.064244	0.183534	0.22399	0.073473			0.117368	0.512606		0.206892			0.374437						0.278698											0.538386	0.145549	0.600689
							2.47988e+07											0.060721	0.148787	0.063573	0.072175			0.146561	0.375758		0.315717			0.32285						0.247977											0.880344	0.396763	0.270577
							4.051e+07											0.058119	0.152328	0.05556	0.113929			0.170435	0.513814		0.328299			0.483688						0.3696											0.785332	0.653324	0.864217
							4.174e+07											0.144078	0.252942	0.072286	0.038341			0.124958	0.525858		0.385798			0.376653						0.502658											0.413752	0.58838	0.532554
																		0.056756	0.033605	0.116466	0.128739			0.307005	0.594883		0.171122			0.470011						0.331512											0.472734	0.602353	0.531505
																		0.059219	0.119459	0.049833	0.12868				0.2498		0.281517			0.373853						0.510048											0.592893	0.331862	0.524814
																		0.574652	0.11412	0.07914	0.318889				0.639607		0.434006			0.374451																	0.589716	0.570274	0.584156
																		0.150896	0.33226	0.151899	0.115193				0.533043		0.36849			0.358683																	0.592026	0.357283	0.756992
																		0.217762	0.014437	0.105589	0.087797				0.421706		0.220547			0.77339																	0.302588	0.563366	0.712383
																		0.162527	0.057584	0.081664	0.365889				0.403741		0.255856			0.734874																	0.39486	0.397331	0.367924
																		0.043339	0.051463	0.131131	0.455849				0.394286		0.411362			0.486316																	0.451303	0.211328	0.526509
																		0.060796	0.077226	0.061641	1.196136*				0.17437		0.198964			0.974272																	0.395697	0.311455
																		0.049778	0.0072	0.096326	0.214175				0.204791		0.334904			1.04677																	0.60645	0.303355
																		0.045995	0.126937	0.246358	0.135236				0.150711		0.185566			0.59357																	0.459137	0.365724
																		0.08124	0.024202	0.348571	0.599346				0.231435		0.184575			0.617263																	0.329373	0.405679
																		0.076616	0.053793	0.152909	0.220261				0.231965		0.389878			0.633636																	0.364034	0.345205
																		0.095226	0.329296	0.154924	0.134915				0.421581		0.37846			0.591204																	0.655946	0.194057
																		0.078077	0.14374	0.144875	0.04434				0.298669		0.209437			0.902458																	0.377441	0.26259
																		0.195881	0.033668	0.203433	0.710732				0.101108		0.175052			1.00277																	0.504855	0.30606
																		0.123756	0.051175	0.567546	0.149208				0.589545		0.218219			0.540855																	0.677719	0.041561
																		0.049337	0.187574	0.251474	0.181261				0.280574					0.493757																	0.465755
																		0.044476	0.237636	0.061229	0.118843				0.197014					0.791862																	0.421141
																		0.169124	0.036516	0.057957	0.073824				0.124332					0.475496																	0.587785
																		0.11735	0.309688	0.152134	0.084829				0.282408					0.54216																	0.564749
																		0.133914	0.140434	0.059456	0.076989				0.277632					0.565344																	0.475633
																		0.117624	0.058968	0.088499	0.144952									0.627846																	0.529016
																		0.107173	0.077747	0.405891	0.194384																										0.584306
																		0.061915	0.040549	0.090369	0.09992																										0.500043
																		0.266433	0.193689	0.134524	0.073696																										0.477868
																		0.195969	0.142846	0.087447	0.152714																										0.584879
																		0.122922	0.121212	0.124874	0.144088																										0.596634
																		0.103805	0.078027	0.027231	0.134649																										0.723432
																		0.187139	0.061226	0.044479	0.153628
																		0.252047	0.127379	0.078302	0.099946
																		0.404997	0.263103	0.165079	0.136028
																		0.133425	0.074985	0.131441	0.125492
																		0.178672	0.104737	0.079147	0.10329
																		0.370617	0.067713	0.120155	0.158066
																		0.278353	0.109168	0.358787	0.115683
																		0.15949	0.723343	0.0437	0.084276
																		0.764482	0.077896	0.076375	0.073542
																		0.084649	0.33531	0.128569	0.071326
																		0.069508	0.133534	0.056341	0.104084
																		0.479617	0.033018	0.060123	0.178683
																		0.170692	0.032029	0.064213	0.132778
																		0.111339	0.06331	0.123618	0.090883
																		0.144487	0.0452	0.037641	0.110023
																		0.080781	0.19969	0.081313	0.120419
																		0.050619	0.172776	0.153106	0.092918
																		0.082822	0.094646	0.082235	0.113647
																		0.491157	0.136784	0.035587	0.066896
																		0.112123	0.072535	0.084343	0.048918
																		0.250509	0.101844	0.125797	0.079898
																		0.639863	0.106011	0.070414	0.114828
																		0.484545	0.055717	0.048147	0.151886
																		0.07701	0.051134	0.048358	0.3439
																		0.037022	0.148339	0.02425	0.189445
																		0.078108	0.126458	0.037519	0.160775
																		0.111371	0.380365	0.065922	0.096349
																		0.285842	0.202035	0.062025	0.071148
																		0.111615	0.406222	0.06448	0.2439
																		0.124167	0.086362	0.062554	0.155195
																		0.064877	0.18428	0.094038	0.357015
																		0.032375	0.098566	0.195988	0.185653
																		0.061277	0.035931	0.177258	0.208995
																		0.11964	0.037478	0.14551	0.177622
																		0.127423	0.478027	0.11512	0.208866
																		0.21203	0.04662	0.140852	0.038909
																		0.528486	0.083321	0.241663	0.080968
																		0.117373	0.118234	0.314803	0.114946
																		0.061695	0.046529	0.169871	0.130533
																		0.104655	0.385734	0.174894	0.056783
																		0.209578	0.153846	0.166864	0.149308
																		0.320313	0.084295	0.140258	0.153892
																		0.454124	0.04161	0.259719	0.042349
																		0.225637	0.037271	0.307349
																		0.152714	0.097778	0.141838
																		0.161991	0.77468	0.126758
																		0.165205	0.773188	0.597965
																		0.27661	0.139665
																		0.150916	0.224093
																		0.34436	0.212572
																		0.228117	0.627365
																		0.262788	0.119663
																		0.125838	0.529853
																		0.423286	0.156977
																		0.224733	0.039493
																		0.108568	0.216705
																		0.108192	0.061215
																		0.822807	0.033685
																		0.850632	0.182861
																		0.159121	0.081341
																		0.75673	0.124029
																		0.23212	0.100132
																		0.449738	0.106958
																		0.295687	0.089573
																		0.113432	0.070481
																		0.151124	0.072259
																		0.342997	0.315515
																		0.18668	0.026653
																		0.088996	0.054084
																		0.132061	0.12343
																		0.173686	0.293298
																		0.306617	0.213832
																		0.150404	0.128794
																		0.109866	0.048264
																		0.172466	0.010514
																		0.111322	0.020466
																		0.18445	0.123569
																		0.250284	0.094992
																		0.087294	0.209431
																		0.437815	0.219231
																		0.237483	0.068528
																		0.061416	0.112676
																		0.276226	0.084491
																		0.348496	0.017014
																		0.090496	0.059668
																		0.096854	0.409404
																		0.096945	0.957713
																		0.218987	0.447844
																		0.168717	0.469898
																		0.171097	0.394059
																		0.168382	0.176167
																		0.163222	0.047876
																		0.220824	0.082404
																		0.294333	0.416778
																		0.273658	0.29664
																		0.130942	0.068854
																		0.239216	0.070767
																		0.184756	0.192581
																		0.101674	0.107698
																		0.09643	0.037736
																		0.18998	0.036253
																		0.282025	0.027835
																		0.10099	0.018993
																		0.21297	0.072977
																		0.2327	0.288093
																		0.219252	0.29896
																		0.166555	0.23039
																		0.107645	0.135965
																		0.108526	0.062918
																		0.02903	0.078562
																		0.076817	0.026674
																		0.136521	0.05356
																		0.108497	0.066636
																		0.081215	0.211606
																		0.073261	0.10957
																		0.078843	0.065098
																		0.295625	0.053195
																		0.137303	0.136299
																		0.267135	0.131075
																		0.05942	0.033978
																		0.073152	0.054951
																		0.132173	0.074891
																		0.149911	0.122342
																		0.054316	0.18012
																		0.050183	0.133829
																		0.094799	0.428452
																		0.16066	0.270183
																		0.036785	0.07002
																		0.078743	0.279118
																		0.247728	0.13026
																		0.112908	0.037148
																		0.211593	0.110222
																		0.353468	0.222858
																		0.235428	0.050712
																		0.117747	0.086872
																		0.128734	0.11577
																		0.32476	0.082374
																		0.158859	0.135193
																		0.071289	0.07809
																		0.116366	0.291955
																		0.083192	0.094713
																		0.033914	0.252563
																		0.056785	0.118938
																		0.329165	0.213454
																		0.06391	0.030085
																		0.284273	0.039648
																		0.189696	0.29415
																		0.148671	0.124823
																		0.038082	0.070756
																		0.075224	0.049978
																		0.418132	0.061654
																		0.19146	0.059695
																		0.148651	0.232121
																		0.914464	0.117784
																		0.050338	0.093706
																		0.130735	0.152026
																		0.273863	0.262236
																		0.087385	0.115624
																		0.070321	0.079109
																		0.051702	0.054874
																		0.605159	0.322107
																		0.027465
																		0.410002
																		0.053805
																		0.067833
																		0.039327
																		0.225572
																		0.054998
																		0.111762
																		0.242311
																		0.127769
																		0.150233
																		0.10848
																		0.109087
																		0.087604
																		0.770252
																		0.176615
																		0.094436
																		0.160394
																		0.264472
																		0.121823
																		0.116956
																		0.098249
																		0.163933
																		0.17713
																		0.112675
																		0.207075
																		0.312803
																		0.151819
																		0.110617
																		0.106624
																		0.157601
																		0.171179
[truncated: 11 more columns]

## Sheet: SI 1
Supplementary Figure 1b	MII	2C	Blastocyst		Supplementary Figure 1c	MII	2C	Blastocyst
Rn18S	29.516	27.4243	21.9416		Telomere	32.0641	29.1767	23.6075
	29.4963	27.0895	21.4239			31.5541	30.4117	23.0794
	29.5871	27.2299	21.5834			31.9547	30.4525	23.5556
	29.0148	27.3152	21.7755			32.2397	30.2831	23.9472
	28.3128	25.0944	19.938			32.0518	29.3394	22.2739
	27.8199	25.5494	19.9474			31.7586	29.4415	23.4174
	27.2521	25.2781	19.0478			30.3707	29.4765	21.6352
	26.714	25.4355	19.8827			30.3841	29.5672	22.7123
	27.6215	26.2722	19.9479			31.9596	29.7425	22.8633
	26.7188	26.3421	21.4966			31.1005	28.8567	22.0858
	26.6491	26.7331	21.9538			31.2476	28.8004	23.9193
	27.5607	26.4669	22.2295			30.9914	29.1354	23.2699
	28.3992					31.3886
	27.5765					30.2764
	27.3922					30.7378

[truncated: 11 more sheets: SI 2, SI 3, SI4, SI5, SI6, SI7, SI8, SI9, SI10, SI11, SI12]
